# Supplementary material for: Co-occurring microflora and mucin drive Pseudomonas aeruginosa diversification and pathoadaptation
Source: ISME Commun. 2024 Mar 28;4(1):ycae043. doi: 10.1093/ismeco/ycae043 (PMC11067959; doi:10.1093/ismeco/ycae043)
Supplement: Table_S6_ycae043 [file table_s6_ycae043.xlsx]

## Sheet: Table_S6
Table S6. Mean P. aeruginosa pre-transfer density and proportion of population across all transfers.
Co-occurring species	media	mean PA CFU/ml	se PA CFU/ml	mean proportion PA	mean proportion AS	mean propotion SM
None	mucin-	3350000000	117000000	1	0	0
None	mucin+	4570000000	317000000	1	0	0
SM	mucin-	1680000000	320000000	0.9931	0	0.0069
SM	mucin+	4080000000	190000000	0.9924	0	0.0076
SA	mucin-	3760000000	308000000	0.9995	0.0005	0
SA	mucin+	3640000000	526000000	0.9978	0.0022	0
SM+SA	mucin-	3810000000	341000000	0.9879	0.0011	0.0111
SM+SA	mucin+	5630000000	572000000	0.9944	0.0005	0.0051
